# Supplementary material for: Decoding Seafood: Multi-Marker Metabarcoding for Authenticating Processed Seafood
Source: Foods. 2024 Jul 27;13(15):2382. doi: 10.3390/foods13152382 (PMC11311639; doi:10.3390/foods13152382)
Supplement: Supplementary file 1 [file foods-13-02382-s001.zip]

Archive with 1 entries (1 files):
- Supplementary_file_S1_icqrf.xlsx
