# Supplementary material for: Decoding Seafood: Multi-Marker Metabarcoding for Authenticating Processed Seafood
Source: Foods. 2024 Jul 27;13(15):2382. doi: 10.3390/foods13152382 (PMC11311639; doi:10.3390/foods13152382)
Supplement: Supplementary file 1 [file foods-13-02382-s001.zip › Supplementary_file_S1_icqrf.xlsx]

## Sheet: Title_authors
Decoding Seafood: Multi-Marker Metabarcoding for Authenticating Processed Seafood
Anna Mottola 1, Roberta Piredda 1, Lucilia Lorusso 1,*, Lucia Ranieri 1, Chiara Intermite 1, Concettina Barresi 2, Carmela Galli 3 and Angela Di Pinto 1
1 Department of Veterinary Medicine, University of Bari Aldo Moro, Prov. le Casamassima 62, Km 3, 70010 Valenzano, Italy; anna.mottola@uniba.it (A.M.); robpiredda@gmail.com (R.P.); lucia.ranieri@uniba.it (L.R.); chiara.intermite@studenti.unisalento.it (C.I.), angela.dipinto@uniba.it (A.D.P.)
2 Laboratory of Modena, Department of Central Inspectorate for Fraud Repression and Quality Protection of the Agri-Food Products and Foodstuffs, Ministry of Agriculture, Food Sovereignty and Forests (ICQRF-MASAF), Via Domenico Cucchiari, 12, 41124 Modena, Italy; c.barresi@masaf.gov.it
3 Laboratory of Salerno, Department of Central Inspectorate for Fraud Repression and Quality Protection of the Agri-Food Products and Foodstuffs, Ministry of Agriculture, Food Sovereignty and Forests (ICQRF-MASAF), Via Frà Giacomo Acquaviva n. 1, 84135 Salerno, Italy; c.galli@masaf.gov.it
* Correspondence: lucilia.lorusso@uniba.it; Tel.: +39-0805713878

## Sheet: Suppl_1
Species	S_M14	S_M15	S_M17	S_M18	S_M19	S_M2	S_M20	S_M21	S_M23	S_M3	S_M4	S_M5	S_M6	S_M9	S_M16	S_M22	S_M10	S_M11	S_M7	S_M25
Arctogadus_glacialis_COI	0	0	0.215517	0.0559284	0	0.0896459	0	0.153374	0	0	0.0841043	0.0561798	0.237217	0.0219587	0.23569	0.277778	0	0	0	0
Gadus_chalco_morhua_COI	95	75.2816	99.6767	95.9732	80.8383	99.8655	98.5965	66.1043	0	100	99.7477	99.9251	99.7364	99.9561	82.7273	99.7222	1.6	0	0	0
Pollachius_virens_COI	0	24.6558	0.107759	1.45414	0	0.0448229	1.40351	0.460123	0	0	0.0841043	0.0187266	0.0263574	0.0219587	0.03367	0	0	0	0	0
Merluccius_australis_COI	0	0	0	0	0	0	0	0	0.0346021	0	0	0	0	0	0	0	0	0.209059	0.147565	0
Merluccius_hubbsi_COI	0	0	0	0	0	0	0	0	0	0	0	0	0	0	0	0	0	42.0906	0	0
Merluccius_spp_COI	0	0	0	0	0	0	0	0	99.9654	0	0	0	0	0	0.13468	0	0	57.6307	99.8524	0
Sander_lucioperca_COI	3.75	0	0	1.00671	0.598802	0	0	3.06748	0	0	0	0	0	0	16.0269	0	0	0	0	0
Pleuronectes_platessa_COI	1.25	0	0	1.51007	16.7665	0	0	30.2147	0	0	0	0	0	0	0.740741	0	0	0	0	0
Salmo_salar_COI	0	0	0	0	1.79641	0	0	0	0	0	0.0841043	0	0	0	0	0	97.6	0	0	100
Sebastes_undetermined_COI	0	0.0625782	0	0	0	0	0	0	0	0	0	0	0	0	0.10101	0	0	0	0	0
Merluccius_paradoxus_COI	0	0	0	0	0	0	0	0	0	0	0	0	0	0	0	0	0.8	0.0696864	0	0
Species	S_M14	S_M15	S_M17	S_M18	S_M19	S_M2	S_M20	S_M21	S_M23	S_M3	S_M4	S_M5	S_M6	S_M9	S_M16	S_M22	S_M10	S_M11	S_M7	S_M25
Gadus_spp_16S	17.2285	32.0707	45.8824	14.0881	1.1236	43.3962	43.1953	0.838323	0	40.0398	49.0385	44.5172	45.3313	45.155	21.059	45.7516	0	33.3333	0	0
Gadus_chalcogrammus_16S	5.24345	0	38.2353	1.76101	0	56.2893	46.9428	0	0	59.761	50.9615	0	54.5181	54.6512	0	0	0	66.6667	0	0
Gadus_morhua_16S	13.8577	20.9596	5.88235	5.28302	0.224719	0.314465	5.12821	0.898204	0	0.199203	0	55.4828	0.150602	0	22.4589	54.085	0	0	0	0
Pollachius_virens_16S	0	46.9697	0	0	0	0	4.73373	0	0	0	0	0	0	0.193798	0	0	0	0	0	0
Pleuronectidae_16S	63.6704	0	0	78.8679	95.9551	0	0	98.2635	0	0	0	0	0	0	56.482	0	0	0	0	0
Salmo_salar_16S	0	0	0	0	0	0	0	0	0	0	0	0	0	0	0	0	100	0	0	100
Leptasterias_coei_16S	0	0	10	0	0	0	0	0	0	0	0	0	0	0	0	0	0	0	0	0
Chelidonichthys_und_16S	0	0	0	0	1.57303	0	0	0	0	0	0	0	0	0	0	0	0	0	0	0
Limanda_aspera_16S	0	0	0	0	1.1236	0	0	0	0	0	0	0	0	0	0	0	0	0	0	0
